# Supplementary material for: Cow Milk Fatty Acid and Protein Composition in Different Breeds and Regions in China
Source: Molecules. 2024 Oct 30;29(21):5142. doi: 10.3390/molecules29215142 (PMC11547715; doi:10.3390/molecules29215142)
Supplement: Supplementary file 1 [file molecules-29-05142-s001.zip]

Archive with 1 entries (1 files):
- molecules-3246622-supplementary.xlsx
