# Supplementary material for: Cow Milk Fatty Acid and Protein Composition in Different Breeds and Regions in China
Source: Molecules. 2024 Oct 30;29(21):5142. doi: 10.3390/molecules29215142 (PMC11547715; doi:10.3390/molecules29215142)
Supplement: Supplementary file 1 [file molecules-29-05142-s001.zip › molecules-3246622-supplementary.xlsx]

## Sheet: S1
breed	BH	HH	JS	SH	SI	SX	XH
count	115	348	94	84	82	38	78
mean	36.7148	35.5575	47.3287	35.269	27.3817	19.9211	40.6962
sd	7.03066	11.9932	9.9904	14.7397	13.5186	10.6132	17.2583
sem	0.655612	0.642904	1.03043	1.60824	1.49288	1.72169	1.95411
cv	19.1494	33.7291	21.1085	41.7923	49.3708	53.2764	42.4076
max	65.5	108.4	74.8	77.3	73.3	54.1	109.3
min	20.7	11	25.5	10.6	1.8	5.5	11.8
Lower limit of 95% CI	35.4298	34.2974	45.3091	32.117	24.4557	16.5466	36.8662
Upper limit of 95% CI	37.9998	36.8175	49.3483	38.4211	30.3077	23.2955	44.5261

## Sheet: S2
FA	breed	BH	HH	JS	SH	SI	SX	XH
	count	115	348	94	84	82	38	78
C6	mean	0.466928	0.383627	0.59004	0.552743	0.236112	0.14292	0.554609
	sd	0.143802	0.180517	0.154515	0.238105	0.135549	0.0852756	0.266813
	sem	0.0134096	0.00967673	0.015937	0.0259794	0.0149689	0.0138335	0.0302107
	cv	30.7974	47.0553	26.1872	43.0771	57.4087	59.6666	48.1083
	max	0.846273	1.74943	1.01936	1.19189	0.789435	0.406074	1.53283
	min	0.0968391	0.104389	0.219784	0.162289	0.0236856	0.0221737	9.86612
	Lower limit of 95% CI	0.440646	0.364661	0.558804	0.501824	0.206774	0.115807	0.495397
	Upper limit of 95% CI	0.493211	0.402594	0.621276	0.603662	0.265451	0.170034	0.613821
C8	mean	0.409983	0.421672	0.667649	0.610016	0.339585	0.154065	0.633729
	sd	0.155456	0.186802	0.1877	0.254546	0.175913	0.0823928	0.316117
	sem	0.0144963	0.0100136	0.0193598	0.0277733	0.0194263	0.0133659	0.0357933
	cv	37.9177	44.3002	28.1136	41.7278	51.8023	53.4792	49.8821
	max	0.886959	1.7604	1.14565	1.32269	0.993339	0.389223	1.63052
	min	0.0956813	0.0990259	0.192948	0.182796	0.0398072	0.0355148	9.95703
	Lower limit of 95% CI	0.38157	0.402045	0.629704	0.555581	0.30151	0.127869	0.563576
	Upper limit of 95% CI	0.438395	0.441298	0.705593	0.664451	0.37766	0.180262	0.703883
C10	mean	0.685582	0.640081	1.19027	0.942336	0.41697	0.209819	0.995004
	sd	0.262875	0.311627	0.441113	0.425366	0.247324	0.121305	0.534082
	sem	0.0245133	0.016705	0.0454973	0.0464112	0.0273124	0.0196783	0.0604729
	cv	38.3434	48.6856	37.0598	45.1395	59.3147	57.8142	53.6764
	max	1.60603	2.91616	3.72403	2.32221	1.58844	0.52845	2.93904
	min	0.120357	0.0545011	0.230025	0.298054	0.0608537	0.0538168	10.1377
	Lower limit of 95% CI	0.637537	0.607339	1.1011	0.851372	0.363439	0.171251	0.876479
	Upper limit of 95% CI	0.733627	0.672822	1.27945	1.0333	0.470501	0.248388	1.11353
C12	mean	0.901833	0.876972	1.69865	1.26757	0.553111	0.29275	1.3401
	sd	0.310797	0.480676	0.670938	0.602434	0.332438	0.175683	0.768037
	sem	0.028982	0.0257669	0.0692019	0.065731	0.0367116	0.0284995	0.086963
	cv	34.4628	54.8109	39.4984	47.5269	60.1033	60.0111	57.312
	max	1.81352	4.82035	3.8383	3.05956	1.95945	0.946693	4.25971
	min	0.155497	0.28219	0.28376	0.433724	0.0660101	0.0641876	10.3268
	Lower limit of 95% CI	0.845029	0.826469	1.56301	1.13874	0.481157	0.236892	1.16965
	Upper limit of 95% CI	0.958637	0.927474	1.83428	1.3964	0.625064	0.348608	1.51054
C14	mean	2.39172	2.73856	4.43737	3.36853	1.7604	1.07236	3.72044
	sd	0.680952	1.46225	1.05265	1.3561	1.02136	0.694902	1.92721
	sem	0.0634991	0.0783846	0.108572	0.147963	0.11279	0.112728	0.218214
	cv	28.4712	53.3948	23.7223	40.258	58.0186	64.8009	51.8006
	max	6.01706	18.4131	7.12914	7.59065	5.36317	3.55227	12.7202
	min	0.614979	0.190798	1.71077	1.30739	0.198533	0.193709	9.79872
	Lower limit of 95% CI	2.26726	2.58492	4.22457	3.07853	1.53934	0.851422	3.29275
	Upper limit of 95% CI	2.51617	2.89219	4.65016	3.65853	1.98147	1.29331	4.14813
C14-1	mean	0.196267	0.39554	0.430526	0.468433	0.15916	0.120419	0.459411
	sd	0.0677667	0.187359	0.233965	0.211326	0.102194	0.0918379	0.279245
	sem	0.00631928	0.0100435	0.0241316	0.0230576	0.0112854	0.0148981	0.0316182
	cv	34.5278	47.3679	54.3439	45.1135	64.2081	76.2653	60.7832
	max	0.418405	1.40277	1.41989	1.12835	0.535145	0.414253	1.96498
	min	0.0669249	0.104865	0.099667	0.124245	0.0208299	0.0198317	10.6595
	Lower limit of 95% CI	0.183881	0.375855	0.383229	0.423241	0.137041	0.0912193	0.397441
	Upper limit of 95% CI	0.208653	0.415225	0.477824	0.513625	0.181279	0.149619	0.521382
C15	mean	0.194435	0.274644	0.335237	0.356547	0.18889	0.158044	0.308675
	sd	0.0636821	0.181632	0.139251	0.169518	0.120219	0.136656	0.164553
	sem	0.00593838	0.0097365	0.0143626	0.018496	0.013276	0.0221686	0.0186319
	cv	32.7524	66.1337	41.538	47.5445	63.6451	86.467	53.3092
	max	0.424403	2.10162	0.825797	0.919781	0.65441	0.666614	1.03776
	min	0.0652463	0.0881231	0.0956857	0.106236	0.017082	0.0181597	10.2044
	Lower limit of 95% CI	0.182796	0.25556	0.307087	0.320295	0.16287	0.114595	0.272158
	Upper limit of 95% CI	0.206074	0.293727	0.363387	0.392798	0.214911	0.201494	0.345193
C16	mean	7.11952	9.78563	10.9132	9.27699	5.75792	3.97059	9.54737
	sd	2.08254	4.50657	2.72151	3.93009	3.30232	2.44903	4.44473
	sem	0.194198	0.241577	0.280702	0.428808	0.36468	0.397286	0.503266
	cv	29.2511	46.0529	24.9377	42.3639	57.3526	61.6794	46.5545
	max	17.88	33.0151	18.136	21.3294	16.4883	12.922	29.0556
	min	2.25292	0.317365	3.74162	3.10411	0.0638466	0.78388	9.57129
	Lower limit of 95% CI	6.73889	9.31215	10.363	8.43654	5.04316	3.19192	8.56099
	Upper limit of 95% CI	7.50014	10.2591	11.4634	10.1174	6.47268	4.74925	10.5338
C16-1	mean	0.328543	0.629951	0.517763	0.535615	0.26061	0.302432	0.537226
	sd	0.111399	0.326211	0.168683	0.253884	0.154206	0.282061	0.276528
	sem	0.010388	0.0174868	0.0173983	0.027701	0.0170292	0.0457563	0.0313106
	cv	33.907	51.7836	32.5791	47.4004	59.1712	93.2642	51.4733
	max	1.01529	2.70497	1.06506	1.32144	0.781211	1.41109	1.86546
	min	0.105525	0.198018	0.149492	0.173954	0.0220547	0.0434838	10.063
	Lower limit of 95% CI	0.308183	0.595678	0.483663	0.481322	0.227234	0.212752	0.475858
	Upper limit of 95% CI	0.348903	0.664225	0.551863	0.589908	0.293987	0.392113	0.598594
C18	mean	1.99477	2.40184	3.86875	2.11887	1.7444	1.46683	3.20808
	sd	0.609847	1.51646	1.22043	1.01258	1.23133	0.781689	1.49321
	sem	0.0568685	0.0812908	0.125877	0.110482	0.135978	0.126807	0.169073
	cv	30.5723	63.1375	31.5458	47.7889	70.5878	53.2909	46.5454
	max	4.47018	16.4316	10.7338	5.78058	6.88953	3.29859	9.4856
	min	0.807312	0.660092	0.112871	0.654783	0.129912	0.29158	9.50788
	Lower limit of 95% CI	1.88331	2.24251	3.62203	1.90233	1.47788	1.2183	2.8767
	Upper limit of 95% CI	2.10623	2.56116	4.11546	2.33541	2.01091	1.71537	3.53946
C18-1	mean	4.5709	6.50981	7.74236	5.82087	4.14038	4.04612	7.93369
	sd	1.36506	3.14458	2.34491	3.18525	2.56439	2.41511	4.04884
	sem	0.127292	0.168567	0.241859	0.347539	0.283189	0.391782	0.458441
	cv	29.8641	48.3052	30.2868	54.7213	61.936	59.6895	51.0335
	max	11.2874	26.4759	14.5682	19.5699	14.6253	9.92642	28.7626
	min	1.61847	1.96083	2.16779	0.374517	0.309859	0.768498	9.81249
	Lower limit of 95% CI	4.32141	6.17943	7.26832	5.1397	3.58534	3.27824	7.03516
	Upper limit of 95% CI	4.82038	6.8402	8.21639	6.50203	4.69542	4.81399	8.83222
C18-2	mean	0.738081	1.29814	1.35573	0.922616	0.344854	0.3793	1.0548
	sd	0.209336	0.5844	0.489655	0.356803	0.195563	0.200602	0.448246
	sem	0.0195207	0.0313272	0.050504	0.0389304	0.0215963	0.0325419	0.0507539
	cv	28.3622	45.0182	36.1175	38.6729	56.7088	52.8874	42.4959
	max	1.48524	4.69031	3.44581	1.79826	1.10761	0.825093	2.74699
	min	0.289402	0.0783911	0.20803	0.136354	0.0368384	0.0610862	9.49996
	Lower limit of 95% CI	0.699821	1.23674	1.25674	0.846314	0.302526	0.315519	0.955323
	Upper limit of 95% CI	0.776341	1.35954	1.45471	0.998919	0.387182	0.443081	1.15427
C18-3	mean	0.0944507	0.193856	0.148402	0.115996	0.099327	0.123743	0.230655
	sd	0.0246317	0.112407	0.04425	0.0478319	0.0591772	0.0988086	0.132357
	sem	0.00229692	0.00602564	0.00456404	0.00521889	0.00653503	0.0160289	0.0149865
	cv	26.0789	57.9847	29.8177	41.2357	59.5782	79.8499	57.3831
	max	0.189739	0.881359	0.2828	0.303345	0.324184	0.399318	0.881635
	min	0.0378431	0.0489342	0.0707928	0.0384238	0.0089681	0.0145851	10.4695
	Lower limit of 95% CI	0.0899488	0.182046	0.139456	0.105768	0.0865186	0.0923268	0.201282
	Upper limit of 95% CI	0.0989525	0.205666	0.157347	0.126225	0.112135	0.155159	0.260028
C20-1	mean	0.0437704	0.0712461	0.0860494	0.0681991	0.0520074	0.0605696	0.091321
	sd	0.0135522	0.0417492	0.0392728	0.0365978	0.044183	0.056476	0.0452824
	sem	0.00126375	0.00223799	0.00405068	0.00399315	0.00487919	0.00916161	0.00512722
	cv	30.9621	58.5985	45.6398	53.6632	84.9551	93.2415	49.5859
	max	0.106823	0.266833	0.223119	0.225597	0.239441	0.246914	0.338237
	min	0.0141698	0.00452552	0.0197573	0.0211924	0.00265025	0.00291815	10.0147
	Lower limit of 95% CI	0.0412935	0.0668597	0.0781102	0.0603727	0.0424444	0.0426131	0.0812718
	Upper limit of 95% CI	0.0462473	0.0756325	0.0939886	0.0760255	0.0615705	0.078526	0.10137
C20-4	mean	0.0458272	0.0709569	0.0820887	0.0711799	0.0308154	0.0410611	0.0820141
	sd	0.0195576	0.0374976	0.0385926	0.0360003	0.0260964	0.0360311	0.0408551
	sem	0.00182375	0.00201008	0.00398053	0.00392796	0.00288187	0.00584501	0.00462593
	cv	42.6768	52.8456	47.0133	50.5765	84.6862	87.7499	49.8147
	max	0.122738	0.252847	0.209331	0.220621	0.174667	0.139592	0.222342
	min	0.00715073	0.0149802	0.00304002	0.0163951	0.00244731	0.00143397	10.0293
	Lower limit of 95% CI	0.0422527	0.0670172	0.074287	0.0634812	0.0251671	0.0296051	0.0729475
	Upper limit of 95% CI	0.0494017	0.0748966	0.0898903	0.0788785	0.0364638	0.0525171	0.0910808
C20-5	mean	0.00395555	0.004656	0.00852822	0.00595996	0.00218778	0.00439582	0.0121076
	sd	0.00233154	0.00344311	0.00820402	0.00442852	0.00239995	0.00636568	0.00752783
	sem	0.000217417	0.00018457	0.00084618	0.000483191	0.00026503	0.00103265	0.000852359
	cv	58.9434	73.9499	96.1984	74.3046	109.698	144.812	62.1745
	max	0.0189987	0.0323876	0.0419921	0.0372806	0.0171829	0.0340983	0.0516157
	min	0.000946112	0.000984339	0.000382267	0.00153863	0.000133794	0.000124237	10.8159
	Lower limit of 95% CI	0.00352942	0.00429425	0.00686974	0.00501292	0.00166833	0.00237187	0.010437
	Upper limit of 95% CI	0.00438168	0.00501775	0.0101867	0.006907	0.00270723	0.00641978	0.0137782
C22-6	mean	0.00191533	0.00295753	0.00284018	0.00343187	0.00300401	0.00284279	0.00471195
	sd	0.00102798	0.00281858	0.00214835	0.00311009	0.00209474	0.00450974	0.00256183
	sem	9.58599e-05	0.000151092	0.000221585	0.000339339	0.000231325	0.000731576	0.00029007
	cv	53.6714	95.3018	75.6412	90.6237	69.7312	158.637	54.3687
	max	0.005783	0.03231	0.0087848	0.0281957	0.0114126	0.0271408	0.0144048
	min	0.000623375	0.0004987	0.000287712	0.000757641	0.000191808	0.000182217	10.313
	Lower limit of 95% CI	0.00172744	0.0026614	0.00240588	0.00276678	0.00255063	0.00140893	0.00414343
	Upper limit of 95% CI	0.00210321	0.00325367	0.00327448	0.00409697	0.0034574	0.00427666	0.00528048
SFA	mean	14.1648	17.523	23.7012	18.4936	10.9974	7.46738	20.308
	sd	3.79549	8.11219	5.35448	7.50641	6.32841	4.29985	9.48674
	sem	0.353931	0.434859	0.552273	0.819017	0.698855	0.697528	1.07416
	cv	26.7953	46.2945	22.5916	40.5892	57.5446	57.5818	46.7143
	max	33.8555	71.0217	38.6791	41.0304	32.7158	22.1734	61.7034
	min	4.20883	4.99682	10.2254	6.34749	0.59973	1.47316	11.7696
	Lower limit of 95% CI	13.4711	16.6707	22.6187	16.8884	9.62766	6.10025	18.2027
	Upper limit of 95% CI	14.8585	18.3753	24.7836	20.0988	12.3671	8.83451	22.4133
MUFA	mean	5.13948	7.60655	8.7767	6.89312	4.61216	4.52954	9.02165
	sd	1.4955	3.5623	2.61237	3.5331	2.82023	2.70181	4.56268
	sem	0.139457	0.190959	0.269446	0.385493	0.311443	0.438291	0.516621
	cv	29.0984	46.832	29.7649	51.2555	61.1478	59.6486	50.5747
	max	12.5743	29.8776	16.1862	21.395	16.0584	11.0027	32.9313
	min	1.88585	2.37486	3.42667	0.989142	0.355394	0.887499	9.87024
	Lower limit of 95% CI	4.86615	7.23228	8.24859	6.13756	4.00174	3.6705	8.00909
	Upper limit of 95% CI	5.41281	7.98082	9.3048	7.64867	5.22257	5.38857	10.0342
PUFA	mean	0.88423	1.57057	1.59759	1.11918	0.480189	0.551342	1.38429
	sd	0.24527	0.711813	0.539946	0.423828	0.269932	0.312274	0.588401
	sem	0.0228716	0.0381572	0.0556912	0.0462435	0.0298091	0.0506575	0.0666233
	cv	27.7383	45.322	33.7976	37.8694	56.2139	56.6388	42.5057
	max	1.73066	5.57366	3.7254	2.11332	1.54463	1.26274	3.78474
	min	0.344113	0.170268	0.401975	0.3702	0.0487419	0.0924528	9.46092
	Lower limit of 95% CI	0.839402	1.49578	1.48843	1.02855	0.421764	0.452056	1.25371
	Upper limit of 95% CI	0.929057	1.64535	1.70674	1.20982	0.538613	0.650629	1.51487
n-6	mean	0.783908	1.3691	1.43782	0.993796	0.37567	0.420361	1.13681
	sd	0.221723	0.615614	0.512473	0.386522	0.215119	0.225512	0.485463
	sem	0.0206758	0.0330004	0.0528576	0.042173	0.0237559	0.0365829	0.0549679
	cv	28.2844	44.9649	35.6424	38.8934	57.2627	53.6472	42.7039
	max	1.53664	4.94315	3.55386	1.93331	1.20966	0.948022	2.96709
	min	0.302289	0.110225	0.2176	0.200825	0.0392857	0.0668221	9.50059
	Lower limit of 95% CI	0.743384	1.30442	1.33422	0.911139	0.329109	0.34866	1.02908
	Upper limit of 95% CI	0.824432	1.43378	1.54142	1.07645	0.42223	0.492062	1.24455
n-3	mean	0.100322	0.201469	0.15977	0.125388	0.104519	0.130981	0.247475
	sd	0.0257585	0.115563	0.049276	0.0522064	0.061205	0.0995714	0.138068
	sem	0.00240199	0.0061948	0.00508244	0.00569619	0.00675896	0.0161526	0.0156332
	cv	25.6759	57.3599	30.8419	41.6358	58.5589	76.0195	55.7909
	max	0.202823	0.91029	0.314046	0.345957	0.334974	0.402804	0.932852
	min	0.0418239	0.0525785	0.0739825	0.0413035	0.0094562	0.0149011	10.3662
	Lower limit of 95% CI	0.0956137	0.189328	0.149809	0.114224	0.0912715	0.0993229	0.216834
	Upper limit of 95% CI	0.105029	0.213611	0.169731	0.136553	0.117766	0.16264	0.278115

## Sheet: S3
protein	breed	BH	HH	JS	SH	SI	SX	XH
	count	112	341	93	84	82	38	78
CN	mean	24.5821	25.3639	28.7753	25.531	26.4378	25.6342	29.4077
	sd	5.40417	6.61563	4.00193	3.61808	6.76513	7.1407	5.7106
	sem	0.510646	0.358256	0.41498	0.394764	0.747084	1.15837	0.646598
	cv	21.9841	26.0828	13.9075	14.1713	25.5888	27.8561	19.4187
	max	39.4	52.1	39.5	37	35.6	41.4	40.2
	min	14.6	10.8	20.2	19.3	7.3	13.9	13.6
	Lower limit of 95% CI	23.5813	24.6618	27.9619	24.7572	24.9735	23.3638	28.1404
	Upper limit of 95% CI	25.583	26.0661	29.5886	26.3047	27.9021	27.9046	30.675
LF	mean	0.101555	0.13732	0.113393	0.139698	0.176549	0.120369	0.202966
	sd	0.0303823	0.0821119	0.0527869	0.0507048	0.139502	0.0578674	0.186315
	sem	0.00287085	0.00444661	0.00547375	0.00553235	0.0154054	0.00938733	0.021096
	cv	29.9172	59.796	46.552	36.2962	79.0162	48.075	91.7963
	max	0.24408	0.843716	7.6449	0.30862	0.87339	0.286757	1.13124
	min	0.0545594	0.0522862	0.0581216	0.0666989	0.0606574	0.0614025	0.0644022
	Lower limit of 95% CI	0.0959278	0.128605	0.102665	0.128854	0.146355	0.10197	0.161618
	Upper limit of 95% CI	0.107181	0.146035	0.124122	0.150541	0.206743	0.138768	0.244313
α-La	mean	0.876647	1.02172	0.916719	1.17945	0.966487	0.875542	0.899645
	sd	0.238277	0.228711	0.302183	0.306961	0.286008	0.301543	0.288372
	sem	0.022515	0.0123854	0.031335	0.0334922	0.0315843	0.0489167	0.0326517
	cv	27.1805	22.385	32.9636	26.0258	29.5926	34.4407	32.054
	max	1.72704	2.13004	9.71408	2.82319	1.85117	1.55343	1.4986
	min	0.327347	0.437198	0.246424	0.688783	0.359929	0.328818	0.262994
	Lower limit of 95% CI	0.832519	0.997441	0.855303	1.11381	0.904582	0.779667	0.835649
	Upper limit of 95% CI	0.920776	1.04599	0.978134	1.24509	1.02839	0.971417	0.963641
β-Lg	mean	2.7954	2.81801	3.39331	3.18263	3.37312	3.8213	2.03442
	sd	0.730559	0.72306	0.85586	0.761126	1.18829	1.05311	0.749028
	sem	0.0690313	0.0391559	0.0887486	0.0830456	0.131225	0.170836	0.0848108
	cv	26.1343	25.6586	25.222	23.915	35.2283	27.5589	36.8177
	max	5.8746	5.9242	5.53671	6.87455	6.51872	6.42822	4.39479
	min	1.26123	1.16568	1.02677	2.04497	0.410856	1.63619	0.295988
	Lower limit of 95% CI	2.6601	2.74126	3.21937	3.01986	3.11593	3.48646	1.8682
	Upper limit of 95% CI	2.9307	2.89475	3.56726	3.3454	3.63032	4.15613	2.20065
